# Supplementary material for: Characterisation of the Plasma and Faecal Metabolomes in Participants with Functional Gastrointestinal Disorders
Source: Int J Mol Sci. 2024 Dec 16;25(24):13465. doi: 10.3390/ijms252413465 (PMC11677738; doi:10.3390/ijms252413465)
Supplement: Supplementary file 1 [file ijms-25-13465-s001.zip]

Archive with 1 entries (1 files):
- ijms-3329673-supplementary.pdf
